# Supplementary material for: Genetic Analysis and Fine Mapping of ZmGHT1 Conferring Glufosinate Herbicide Tolerance in Maize (Zea mays L.)
Source: Int J Mol Sci. 2022 Sep 29;23(19):11481. doi: 10.3390/ijms231911481 (PMC9570099; doi:10.3390/ijms231911481)
Supplement: Supplementary file 1 [file ijms-23-11481-s001.zip]

Archive with 2 entries (2 files):
- Figures S1 to S6.pptx
- Ttables S1 to S3.xlsx
