# Supplementary material for: Genetic Analysis and Fine Mapping of ZmGHT1 Conferring Glufosinate Herbicide Tolerance in Maize (Zea mays L.)
Source: Int J Mol Sci. 2022 Sep 29;23(19):11481. doi: 10.3390/ijms231911481 (PMC9570099; doi:10.3390/ijms231911481)
Supplement: Supplementary file 1 [file ijms-23-11481-s001.zip › Ttables S1 to S3.xlsx]

## Sheet: Table S1
Table S1. The primers used for amplifying the four fragments near the mapped region on chromosomal 8.
Fragment	Forward primer sequence	Reverse primer sequence	Start	End
Fragment 1	CACTGCATTATGAAACTT	GCTTCCTTCTGTCTTATC	160059969	160061316
Fragment 2	CGTCCAGTCCCTCTTCTT	ATACAATTTCAAACGGCTC	160065644	160066849
Fragment 3	CTCTGGTCTATGTATGTTTC	GTATGCAGTAATCTTAGTTTT	160124026	160125435
Fragment 4	ACACTAAGTCGAGTTAATTT	CTATTTCTTGCATCAGGT	162288408	162289678

## Sheet: Table S2
Table S2. Sequence identity analysis depending on the four fragments amongB73, CM277, L336R and L312.
	B73	L336R	CML277
B73
L336R	1
CML277	0.971	0.971
L312	0.974	0.974	0.996

## Sheet: Table S3
Table S3. The primers used for qRT-PCR
Gene ID	Forward primer sequence	Reverse primer sequence
Zm00001eb361900	GCCCTGTTAGCGGAGAAGA	TAGATGGACCAACCGATGC
gene.8455045	CAACGCAATGATGGGGAAGA	GAGGTCCCTCGGCGAAGAC
gene.8455061	AGGGAGACATGTGGTTGGC	CCTCTTCCCCATCATCGC
gene.8455077	TCTTTTCCCCATGACGAC	CAGTTTTGCTTTCTCCTGAA
gene.8455093	CGGTGGAGGGAAGGGTGC	GCCCGTCCTCACTCTGCTCAC
gene.8455109	GACTGGCTCACTGCTCAT	CCAATAAATCCGTCTGCT
gene.8455125	CGAGGGACGCCATGAAGG	GGCCACGTAGCCGGTGAC
Zm00001eb361920	CGTCGCGTTGCAGTAGAAG	CGCAGCCAACCTCACCTA
gene.3251669862	GAGCGATTAGAAACCTGG	ATCCTATTGGGTTTGAGC
gene.3251669894	ATGAAAGGATTTTATGGC	GCATAGATACATACAATTCG
gene.3251669926	TACAAAATGACAGGAATA	ATGCTTCCTATTGTATGA
Zm00001eb361930	CTAATCGAGGCTCGCTAC	CTATGACATTTATGGGAACA
gene.8455157	CTGCGTCTTGCGCTTTCG	ACGAGCCCTCTTCCGACCTG
